# Supplementary material for: Nanoval Technology—An Intermediate Process between Meltblown and Spunbond
Source: Materials (Basel). 2023 Apr 6;16(7):2932. doi: 10.3390/ma16072932 (PMC10096243; doi:10.3390/ma16072932)
Supplement: Supplementary file 1 [file materials-16-02932-s001.zip]

Archive with 1 entries (1 files):
- materials-2295489-supplementary.pdf
